# Supplementary material for: Evidence of cryptic introgression in tomato (Solanum lycopersicum L.) based on wild tomato species alleles
Source: BMC Plant Biol. 2012 Aug 7;12:133. doi: 10.1186/1471-2229-12-133 (PMC3462117; doi:10.1186/1471-2229-12-133)
Supplement: Additional file 1 — Table S1.Virtual mapping of 47 sequence-based markers. BLASTN results of 47 markers against tomato whole genome shotgun chromosomes from version 2.40 of the WUR assembly, current as of 10 Jan, 2012. Table S2.Evolutionary relationships among taxa at 47 markers. Bootstrap support and evolutionary divergence of 47 tomato markers sequenced in wild and cultivated tomato accessions. Marker names in bold were previously hypothesized as carrying introgressions. [file 1471-2229-12-133-S1.xls]

## Sheet: map position
Additional Table 1. BLASTN results of 47 markers against tomato whole genome shotgun chromosomes from version 2.40 of the WUR assembly, current as of 10 Jan, 2012
no.	Marker	Length (nt)*	chromosome	position (MB)	Score (bits)	E value	Identities		Notes
1	437_2	655	9	54.71	710	0	636/649	0.979969
2	3300_2	536	4	57.61	1055	0	535/536	0.99
3	4301_3	445	4	63.42	882	0	445/445	1
4	3155_3	862	5	59.43	1661	0	854/862	0.99
5	1260_2	377	6	37.75	747	0	377/377	1	two hits separated by 2,849 nt
	1260_2	377	6	37.75	597	1e-169	352/369	0.95	forward PCR primer two mismatches, reverse PCR primer five mismatches
6	3332_3	151	7	54.81	295	9e-79	149/149	1
7	2534_1b	656	9	17	1221	0	646/656	0.98
8	2325_3	419	1	70.26	791	0	414/419	0.98	two hits on different chromosomes
	2325_3	419	3	51.14	434	1e-120	369/419	0.88	forward PCR primer three mismatches, reverse PCR primer four mismatches
9	1287_1	145	8	57.98	280	5e-74	144/145	0.99
10	1589_1	142	1	85.55	281	1e-74	142/142	1
11	1675_1	149	3	6.93	137	5e-31	81/85	0.95
12	1724_1	232	10	63.28	460	1e-128	232/232	1
13	1863_3	727	6	37.1	1431	0	722/722	1
14	2189_1	249	4	63.51	494	1e-138	249/249	1
15	220_1	150	9	5.77	281	1e-74	148/150	0.98
16	2280_1	141	12	1.95	280	5e-74	141/141	1
17	241_2b	272	2	37.38	486	1e-136	263/272	0.96
18	2486_1	198	9	5.9	353	6e-96	193/198	0.97
19	2582_1	127	5	63.73	252	1e-65	127/127	1	two hits on different chromosomes
	2582_1	127	4	59.23	220	3e-56	123/127	0.96	forward PCR primer three mismatches, reverse PCR primer one mismatch
20	2719_1	153	5	62.13	295	9e-79	152/153	0.99
21	2819_5	656	6	44.71	1259	0	649/656	0.98	two hits separated by 14,114 nt
	2819_5	656	6	44.7	502	1e-140	480/552	0.86	forward PCR primer one mismatch, reverse PCR primer perfect match
22	2875_4b	582	2	34.91	948	0	549/582	0.94
23	296_1b	659	11	4.29	1170	0	640/656	0.97
24	U146140	570	6	45.08	957	0	508/518	0
25	C2_At1g13380	684	5	3.48	1253	0	665/684	0.97
26	C2_At1g14000	716	5	6.17	1419	0	716/716	1
27	C2_At1g20050	899	6	44.86	1735	0	891/899	0.99
28	C2_At1g32130	430	6	37.99	852	0	430/430	1
29	C2_At1g44575	739	6	34.71	852	0	663/663	1
30	C2_At1g50020	1218	1	86.32	2373	0	1211/1218	0.99
31	C2_At1g73180	266	8	3.57	486	1e-136	259/266	0.97
32	C2_At2g15890	769	1	87.8	1489	0	767/770	0.99
33	C2_At2g22570	1082	11	3.71	1267	0	968/1017	0.95
34	C2_At2g36930	274	9	1.68	389	1e-106	196/196	1
35	U221402	601	5	61.67	1144	0	593/601	0.98
36	U318882	582	11	47.41	1051	0	560/575	0.97
37	U146437	352	7	0.4	638	0	342/352	0.97
38	hp2exon2	347	1	46.5	688	0	347/347	1
39	pds	584	3	64.55	1080	0	571/584	1
40	psy1	592	3	8.61	1132	0	585/592	0.98
41	CycB	436	6	42.29	500	1e-139	397/397	1
42	hp2_3'region	490	1	46.52	971	0	490/490	1
43	fw2.2	482	2	46.83	418	1e-115	411/411	1
44	TG11	559	10	21.28	1108	0	559/559	1
45	CRTISO	387	10	62.01	726	0	380/387	0.98
46	rin	415	5	5.23	747	0	404/415	0.97
47	PTOX	456	11	4.94	904	0	456/456	1
		total nt	24192
* PCR amplicon length based on TA496 without alignment gaps

## Sheet: MEGA results
Additional Table 2. Bootstrap support and evolutionary divergence of 47 tomato markers sequenced in wild and cultivated tomato accessions. Markers in bold were previously hypothesized as carrying introgressions.
no.	Marker	Bootstrap support for red-fruited clade	Mean divergence among all sequences (nt/kb)
1	437_2	unsupported	13
2	3300_2	61	9
3	4301_3	65	5
4	3155_3	71	9
5	1260_2	89	8
6	3332_3	81	16
7	2534_1b	unsupported	14
8	2325_3	82	18
9	1287_1	unsupported	22
10	1589_1	87	15
11	1675_1	72	13
12	1724_1	100	31
13	1863_3	90	8
14	2189_1	54	17
15	220_1	unsupported	11
16	2280_1	unsupported	20
17	241_2b	65	8
18	2486_1	unsupported	19
19	2582_1	63	8
20	2719_1	85	24
21	2819_5	unsupported	15
22	2875_4b	100	25
23	296_1b	92	17
24	U146140	unsupported	23
25	C2_At1g13380	99	13
26	C2_At1g14000	99	15
27	C2_At1g20050	99	15
28	C2_At1g32130	62	6
29	C2_At1g44575	100	52
30	C2_At1g50020	100	13
31	C2_At1g73180	unsupported	13
32	C2_At2g15890	99	14
33	C2_At2g22570	100	16
34	C2_At2g36930	86	11
35	U221402	91	13
36	U318882	98	11
37	U146437	99	14
38	hp2exon2	78	10
39	pds	86	17
40	psy1	93	12
41	CycB	100	24
42	hp2_3'region	85	25
43	fw2.2	95	36
44	TG11	90	14	note: bootstrap value excludes S. pimpinellifolium
45	CRTISO	95	9
46	rin	99	37
47	PTOX	56	15
	mean	86.7568	16.4783
	stddev	14.4371	8.82883
	SE	2.34201	1.28782
